# Supplementary material for: Liver stiffness measurement predicts liver-related events in patients with chronic hepatitis C: A retrospective study
Source: PLoS One. 2017 Sep 7;12(9):e0184404. doi: 10.1371/journal.pone.0184404 (PMC5589221; doi:10.1371/journal.pone.0184404)
Supplement: S1 Table — Hazard of liver-related events in HCV-infected patients according to the liver stiffness measurement (LSM). Data were analyzed by multivariate Cox regression analysis using Forward Stepwise algorithm. (XLSX) [file pone.0184404.s001.xlsx]

## Sheet: All patients (Ln LMS)
Tables. Hazard of liver-related events in HCV-infected patients according to the liver stiffness measurement (LSM). Data were analyzed by multivariate Cox regression analysis using Forward Stepwise algorithm.
Variables in the Equation
		B	SE	Wald	df	Sig.	Exp(B)	95.0% CI for Exp(B)
								Lower	Upper
Step 1	Ln LMS	2692	.497	29357	1	.000	14760	5574	39081
	Male	1490	.785	3602	1	.058	4438	.952	20684
Variables not in the Equationa
		Score	df	Sig.
Step 1	Age (years)	.024	1	.876
	Time of infectio ((years))	.899	1	.343
	Alcohol intake	.234	1	.628
	IDU	1168	1	.280
	HCV GT1	.141	1	.708
	AVT previously	.095	1	.758
	AVT during follow-up	.078	1	.780
a. Residual Chi Square = 2.526 with 7 df Sig. = .925
Omnibus Tests of Model Coefficientsb
Step	-2 Log Likelihood	Overall (score)			Change From Previous Step			Change From Previous Block
		Chi-square	df	Sig.	Chi-square	df	Sig.	Chi-square	df	Sig.
1a	84965	51602	2	.000	4719	1	.030	4719	1	.030
a. Variable(s) Entered at Step Number 1: Sexo_Varón1
b. Beginning Block Number 2. Method = Forward Stepwise (Conditional LR)
