# Supplementary material for: Liver stiffness measurement predicts liver-related events in patients with chronic hepatitis C: A retrospective study
Source: PLoS One. 2017 Sep 7;12(9):e0184404. doi: 10.1371/journal.pone.0184404 (PMC5589221; doi:10.1371/journal.pone.0184404)
Supplement: S2 Table — Hazard of liver-related events in HCV-infected patients according to the cut-off of liver stiffness measurement (LSM) 12.5 kPa. Data were analyzed by multivariate Cox regression analysis using Forward Stepwise algorithm. (XLSX) [file pone.0184404.s002.xlsx]

## Sheet: All patients (LSM ≥12.5 kPa)
Tables. Hazard of liver-related events in HCV-infected patients according to the liver stiffness measurement (LSM). Data were analyzed by multivariate Cox regression analysis using Forward Stepwise algorithm.
Variables in the Equation
		B	SE	Wald	df	Sig.	Exp(B)	95.0% CI for Exp(B)
								Lower	Upper
Step 1	LSM ≥12.5 kPa	3433	.779	19437	1	.000	30974	6732	142510
	Male	1268	.781	2637	1	.104	3554	.769	16418
Variables not in the Equationa
		Score	df	Sig.
Step 1	Age (years)	.291	1	.589
	Time of infectio ((years))	.625	1	.429
	Alcohol intake	.062	1	.803
	IDU	.752	1	.386
	HCV GT1	.012	1	.913
	AVT previously	.399	1	.528
	AVT during follow-up	.006	1	.941
a. Residual Chi Square = 2.763 with 7 df Sig. = .906
Omnibus Tests of Model Coefficientsb
Step	-2 Log Likelihood	Overall (score)			Change From Previous Step			Change From Previous Block
		Chi-square	df	Sig.	Chi-square	df	Sig.	Chi-square	df	Sig.
1a	92332	52042	2	.000	3358	1	.067	3358	1	.067
a. Variable(s) Entered at Step Number 1: Sexo_Varón1
b. Beginning Block Number 2. Method = Forward Stepwise (Conditional LR)
