# Supplementary material for: Liver stiffness measurement predicts liver-related events in patients with chronic hepatitis C: A retrospective study
Source: PLoS One. 2017 Sep 7;12(9):e0184404. doi: 10.1371/journal.pone.0184404 (PMC5589221; doi:10.1371/journal.pone.0184404)
Supplement: S3 Table — Hazard of liver-related events in cirrhotic HCV-infected patients according to the liver stiffness measurement (LSM). Data were analyzed by multivariate Cox regression analysis using Forward Stepwise algorithm. (XLSX) [file pone.0184404.s003.xlsx]

## Sheet: Cirrhotics (Ln LMS)
Tables. Hazard of liver-related events in HCV-infected patients according to the liver stiffness measurement (LSM). Data were analyzed by multivariate Cox regression analysis using Forward Stepwise algorithm.
Variables in the Equation
		B	SE	Wald	df	Sig.	Exp(B)	95.0% CI for Exp(B)
								Lower	Upper
Step 1	Ln LMS	2357	.915	6640	1	.010	10563	1758	63460
	Male	2010	1069	3539	1	.060	7465	.919	60615
Variables not in the Equationa
		Score	df	Sig.
Step 1	Age (years)	.908	1	.341
	Time of infectio ((years))	.405	1	.524
	Alcohol intake	.451	1	.502
	IDU	1319	1	.251
	HCV GT1	.015	1	.903
	AVT previously	.147	1	.701
	AVT during follow-up	.203	1	.652
a. Residual Chi Square = 3.319 with 7 df Sig. = .854
Omnibus Tests of Model Coefficientsb
Step	-2 Log Likelihood	Overall (score)			Change From Previous Step			Change From Previous Block
		Chi-square	df	Sig.	Chi-square	df	Sig.	Chi-square	df	Sig.
1a	56038	10643	2	.005	5634	1	.018	5634	1	.018
a. Variable(s) Entered at Step Number 1: Sexo_Varón1
b. Beginning Block Number 2. Method = Forward Stepwise (Conditional LR)
