# Supplementary material for: Liver stiffness measurement predicts liver-related events in patients with chronic hepatitis C: A retrospective study
Source: PLoS One. 2017 Sep 7;12(9):e0184404. doi: 10.1371/journal.pone.0184404 (PMC5589221; doi:10.1371/journal.pone.0184404)
Supplement: S4 Table — Hazard of liver-related events in cirrhotic HCV-infected patients according to the cut-off of liver stiffness measurement (LSM) 12.5 kPa. Data were analyzed by multivariate Cox regression analysis using Forward Stepwise algorithm. (XLSX) [file pone.0184404.s004.xlsx]

## Sheet: Cirrhotics (LSM ≥25 kPa)
Tables. Hazard of liver-related events in HCV-infected patients according to the liver stiffness measurement (LSM). Data were analyzed by multivariate Cox regression analysis using Forward Stepwise algorithm.
Variables in the Equation
		B	SE	Wald	df	Sig.	Exp(B)	95.0% CI for Exp(B)
								Lower	Upper
Step 1	LSM ≥25 kPa	1294	.646	4011	1	.045	3648	1028	12944
	Male	1816	1060	2935	1	.087	6145	.770	49057
Variables not in the Equationa
		Score	df	Sig.
Step 1	Age (years)	.374	1	.541
	Time of infectio ((years))	.098	1	.754
	Alcohol intake	.027	1	.869
	IDU	.496	1	.481
	HCV GT1	.310	1	.577
	AVT previously	.188	1	.665
	AVT during follow-up	.005	1	.941
a. Residual Chi Square = 1.558 with 7 df Sig. = .980
Omnibus Tests of Model Coefficientsb
Step	-2 Log Likelihood	Overall (score)			Change From Previous Step			Change From Previous Block
		Chi-square	df	Sig.	Chi-square	df	Sig.	Chi-square	df	Sig.
1a	59052	8032	2	.018	4566	1	.033	4566	1	.033
a. Variable(s) Entered at Step Number 1: Sexo_Varón1
b. Beginning Block Number 2. Method = Forward Stepwise (Conditional LR)
